# Supplementary material for: A costimulatory molecule-related signature in regard to evaluation of prognosis and immune features for clear cell renal cell carcinoma
Source: Cell Death Discov. 2021 Sep 18;7:252. doi: 10.1038/s41420-021-00646-2 (PMC8449780; doi:10.1038/s41420-021-00646-2)
Supplement: Supplementary file 7 — Table S1 [file 41420_2021_646_MOESM7_ESM.xlsx]

## Sheet: Sheet3
Table S1. Univariate Cox regression analysis of overall survival for costimulatory molecule genes.
Gene name	HR	HR.95L	HR.95H	pvalue
RELT	2.13355	1.74142	2.61397	2.60448e-13
TNFSF14	1.31309	1.19877	1.43831	4.59631e-09
TNFRSF18	1.35071	1.21257	1.50458	4.72218e-08
EDA	0.671895	0.578923	0.779799	1.66678e-07
TNFRSF1A	2.37189	1.70095	3.30747	3.55902e-07
HHLA2	0.885481	0.844189	0.928794	5.98561e-07
TNFRSF25	1.31397	1.17561	1.46863	1.5114e-06
TNFRSF8	1.49405	1.26567	1.76365	2.10093e-06
TNFRSF19	0.787444	0.712717	0.870006	2.63626e-06
TNFSF4	1.55565	1.29118	1.87429	3.35055e-06
CTLA4	1.2564	1.13949	1.3853	4.64209e-06
TNFRSF6B	1.23145	1.12507	1.34789	6.29095e-06
EDAR	0.83707	0.772365	0.907196	1.47254e-05
LTBR	1.78133	1.36508	2.32451	2.12086e-05
TNFSF15	0.800634	0.715601	0.895771	0.00010388
TNFRSF10B	1.62419	1.26989	2.07735	0.000112036
CD276	1.72771	1.3075	2.28296	0.000120238
TNFRSF21	0.77539	0.675288	0.89033	0.000309661
CD80	1.24034	1.09796	1.40118	0.000535898
LTA	1.21635	1.08453	1.36419	0.000818703
TNFRSF12A	1.24571	1.09451	1.41779	0.000875529
TNFRSF10A	0.787812	0.682503	0.909369	0.00112347
PDCD1	1.13879	1.05189	1.23287	0.0013318
TNFSF13	0.731871	0.603817	0.887082	0.00146784
EDA2R	0.791316	0.683442	0.916218	0.0017471
TNFSF13B	1.21005	1.07171	1.36625	0.00208324
TNFRSF13C	1.2104	1.07054	1.36854	0.00230428
LTB	1.18385	1.06176	1.31998	0.00237355
TNFRSF17	1.12899	1.04214	1.22306	0.00297035
CD274	0.827878	0.727047	0.942692	0.00436396
TNFSF11	1.1245	1.03606	1.2205	0.00499333
TNFRSF1B	1.33545	1.07573	1.65787	0.00875359
FASLG	1.1319	1.02533	1.24955	0.0140626
TMIGD2	1.18278	1.03254	1.35488	0.015437
CD27	1.10977	1.01956	1.20796	0.0160535
TNFRSF13B	1.13007	1.02194	1.24964	0.0171821
TNFRSF4	1.16555	1.01732	1.33538	0.0272838
ICOS	1.1166	1.01184	1.2322	0.0282232
TNFSF9	1.12408	1.00593	1.25611	0.0389911
NGFR	0.896069	0.806744	0.995285	0.040542
TNFRSF9	1.08118	1.00306	1.16539	0.0413814
TNFRSF11B	0.90432	0.818978	0.998556	0.0467527
CD86	1.14421	0.982792	1.33214	0.0825198
TNFRSF11A	1.10477	0.982092	1.24277	0.0971025
CD70	1.05456	0.989401	1.12401	0.102572
CD40	1.21311	0.948897	1.55089	0.123213
CD28	1.09341	0.968929	1.23389	0.14758
TNFSF8	0.933962	0.835205	1.0444	0.230861
TNF	1.058	0.94934	1.17909	0.307876
TNFRSF10D	0.924868	0.78434	1.09057	0.352973
TNFRSF14	1.08526	0.908314	1.29667	0.3676
ICOSLG	0.916479	0.735838	1.14146	0.436173
VTCN1	0.975482	0.907136	1.04898	0.502995
TNFSF10	0.965203	0.837317	1.11262	0.625286
CD40LG	1.02791	0.914083	1.15592	0.645687
TNFSF12	1.03579	0.822879	1.30378	0.764566
TNFSF18	0.982415	0.855917	1.12761	0.800837
FAS	0.976097	0.793292	1.20103	0.81913
PDCD1LG2	1.0163	0.881304	1.17198	0.824027
TNFRSF10C	1.00788	0.869936	1.1677	0.916728
